# Supplementary material for: Pivotal Role of Fatty Acid Synthase in c-MYC Driven Hepatocarcinogenesis
Source: Int J Mol Sci. 2020 Nov 11;21(22):8467. doi: 10.3390/ijms21228467 (PMC7696085; doi:10.3390/ijms21228467)
Supplement: Supplementary file 1 [file ijms-21-08467-s001.zip]

Archive with 10 entries (9 files):
- Supplementary File/
- Supplementary File/Supplementary Figure 1.pdf
- Supplementary File/Supplementary Figure 2.pdf
- Supplementary File/Supplementary Figure 3.pdf
- Supplementary File/Supplementary Figure 4.pdf
- Supplementary File/Supplementary Figure 5.pdf
- Supplementary File/Supplementary Figure 6.pdf
- Supplementary File/Supplementary Figure 7.pdf
- Supplementary File/Supplementary Figure 8.pdf
- Supplementary File/Supplementary Figure 9.pdf
